# Supplementary material for: Integrative modeling of transcriptional regulation in response to antirheumatic therapy
Source: BMC Bioinformatics. 2009 Aug 24;10:262. doi: 10.1186/1471-2105-10-262 (PMC2757030; doi:10.1186/1471-2105-10-262)
Supplement: Additional file 1 — List of 83 genes with significant expression changes during first week of therapy. The table provides diverse types of information for each gene, e.g. Entrez ID, official full name and the calculated MAID-scores. [file 1471-2105-10-262-S1.xls]

## Sheet: RA_Etanercept_Genes
Official Symbol	GeneCards ID	Entrez Gene ID	Official Full Name	Summary	Mean baseline (19 patients)	Mean 72 hours (19 patients)	Mean 144 hours (17 patients)	MAID-Score 72h vs 0h	MAID-Score 144h vs 0h	T-Test P 72h vs 0h	T-Test P 144h vs 0h		Regulation 72h	Regulation 144h		GO:0006955	GO:0002376	GO:0006952	GO:0007249	GO:0002684	GO:0050778	GO:0007243	GO:0006954	GO:0002682	GO:0050776	GO:0051240	GO:0006631	GO:0016064	GO:0019724	GO:0002253	GO:0002449	GO:0006959	GO:0051707	GO:0009611		T-Test P 72h (Responder vs Nonresponder)	Log Fold-Change 72h (Responder vs Nonresponder)
KIAA1751	GC01M001916	85452	KIAA1751		104.514	69.7804	96.8476	-2.69528	-0.519365	0.0146601	0.617214		↓			0	0	0	0	0	0	0	0	0	0	0	0	0	0	0	0	0	0	0		0.40861	0.419466
NPPA	GC01M011840	4878	natriuretic peptide precursor A		283.142	321.213	367.754	1.43806	2.63311	0.133694	0.00202673			↑		0	0	0	0	0	0	0	0	0	0	0	0	0	0	0	0	0	0	0		0.823064	-0.0660152
SLC9A1	GC01M027297	6548	solute carrier family 9 (sodium/hydrogen exchanger), member 1 (antiporter, Na+/H+, amiloride sensitive)	The Na+/H+ antiporter (SLC9A1) is a ubiquitous membrane-bound enzyme involved in pH regulation of vertebrate cells. It is specifically inhibited by the diuretic drug amiloride and activated by a variety of signals including growth factors, mitogens, neurotransmitters, tumor promoters, and others (Mattei et al., 1988 [PubMed 2846238]).[supplied by OMIM]	230.808	166.333	183.389	-3.18737	-1.58071	0.0181402	0.24131		↓			0	0	0	0	0	0	0	0	0	0	0	0	0	0	0	0	0	0	0		0.866874	0.0925608
SLC2A1	GC01M043164	6513	solute carrier family 2 (facilitated glucose transporter), member 1	This gene encodes a major glucose transporter in the mammalian blood-brain barrier. Mutations in this gene have been found in a family with paroxysmal exertion-induced dyskinesia. [provided by RefSeq]	528.138	648.351	596.021	2.83694	1.6456	0.00551944	0.150349		↑			0	0	0	0	0	0	0	0	0	0	0	0	0	0	0	0	0	0	0		0.23696	0.218518
C1orf163	GC01M052865	65260	chromosome 1 open reading frame 163		129.072	91.0754	114.01	-2.61726	-0.708724	0.00500188	0.588713		↓			0	0	0	0	0	0	0	0	0	0	0	0	0	0	0	0	0	0	0		0.277777	0.645822
DIRAS3	GC01M068284	9077	DIRAS family, GTP-binding RAS-like 3	This gene is a member of the ras superfamily, and is expressed in normal ovarian and breast epithelial cells but not in ovarian and breast cancers. It is a maternally imprinted gene and its expression is associated with growth suppression. Thus, this gene appears to be a putative tumor suppressor gene whose function is abrogated in ovarian and breast cancers. [provided by RefSeq]	43.1946	40.0503	21.2886	-0.339565	-2.71148	0.739194	0.00372619			↓		0	0	0	0	0	0	0	0	0	0	0	0	0	0	0	0	0	0	0		0.88341	0.0698113
CD160	GC01M144407	11126	CD160 molecule	CD160 is an 27 kDa glycoprotein which was initially identified with the monoclonal antibody BY55. Its expression is tightly associated with peripheral blood NK cells and CD8 T lymphocytes with cytolytic effector activity. The cDNA sequence of CD160 predicts a cysteine-rich, glycosylphosphatidylinositol-anchored protein of 181 amino acids with a single Ig-like domain weakly homologous to KIR2DL4 m…	644.016	780.513	732.92	2.78292	2.22035	0.0249377	0.0117063		↑			0	0	1	0	0	0	0	0	0	0	0	0	0	0	0	0	0	0	0		0.203795	0.380176
FMO5	GC01M145124	2330	flavin containing monooxygenase 5	Metabolic N-oxidation of the diet-derived amino-trimethylamine (TMA) is mediated by flavin-containing monooxygenase and is subject to an inherited FMO3 polymorphism in man resulting in a small subpopulation with reduced TMA N-oxidation capacity resulting in fish odor syndrome Trimethylaminuria. Three forms of the enzyme, FMO1 found in fetal liver, FMO2 found in adult liver, and FMO3 are encoded b…	226.591	185.965	165.655	-1.95806	-2.80752	0.00189651	4.72256e-05			↓		0	0	0	0	0	0	0	0	0	0	0	0	0	0	0	0	0	0	0		0.107556	0.199271
HIST3H2A	GC01M226711	92815	histone cluster 3, H2a	Histones are basic nuclear proteins that are responsible for the nucleosome structure of the chromosomal fiber in eukaryotes. Nucleosomes consist of approximately 146 bp of DNA wrapped around a histone octamer composed of pairs of each of the four core histones (H2A, H2B, H3, and H4). The chromatin fiber is further compacted through the interaction of a linker histone, H1, with the DNA between th…	261.304	315.535	377.738	2.1141	4.33694	0.229582	0.0106811			↑		0	0	0	0	0	0	0	0	0	0	0	0	0	0	0	0	0	0	0		0.124281	0.409719
C1QB	GC01P022852	713	complement component 1, q subcomponent, B chain	This gene encodes a major constituent of the human complement subcomponent C1q. C1q associates with C1r and C1s in order to yield the first component of the serum complement system. Deficiency of C1q has been associated with lupus erythematosus and glomerulonephritis. C1q is composed of 18 polypeptide chains: six A-chains, six B-chains, and six C-chains. Each chain contains a collagen-like region…	164.026	119.385	149.266	-2.6824	-1.08073	0.0298081	0.337979		↓			1	1	1	0	1	1	0	1	1	1	1	0	1	1	1	1	1	0	1		0.662395	-0.200882
FCER1A	GC01P157526	2205	Fc fragment of IgE, high affinity I, receptor for; alpha polypeptide	The IgE receptor plays a central role in allergic disease, coupling allergen and mast cell to initiate the inflammatory and immediate hypersensitivity responses that are characteristic of disorders such as hay fever and asthma. The allergic response occurs when 2 or more high-affinity IgE receptors are crosslinked via IgE molecules that in turn are bound to an allergen (antigen) molecule. A pertu…	1458.7	1698.3	1739.83	2.54596	1.92451	0.0235914	0.0891799		↑			1	1	0	0	0	0	0	0	0	0	0	0	0	0	0	0	0	0	0		0.589165	-0.214062
IER5	GC01P179324	51278	immediate early response 5	This gene encodes a protein that is similar to other immediate early response proteins. In the mouse, a similar gene may play an important role in mediating the cellular response to mitogenic signals. Studies in rats found the expression of a similar gene to be increased after waking and sleep deprivation. [provided by RefSeq]	1818.02	1809.16	2184.18	-0.0833868	2.95609	0.921591	0.00415546			↑		0	0	0	0	0	0	0	0	0	0	0	0	0	0	0	0	0	0	0		0.364189	-0.184299
CYP1B1	GC02M038206	1545	cytochrome P450, family 1, subfamily B, polypeptide 1	This gene encodes a member of the cytochrome P450 superfamily of enzymes. The cytochrome P450 proteins are monooxygenases which catalyze many reactions involved in drug metabolism and synthesis of cholesterol, steroids and other lipids. The enzyme encoded by this gene localizes to the endoplasmic reticulum and metabolizes procarcinogens such as polycyclic aromatic hydrocarbons and 17beta-estradio…	1089.14	869.941	848.069	-3.47414	-2.76094	0.0247274	0.0584021		↓			0	0	0	0	0	0	0	0	0	0	0	0	0	0	0	0	0	0	0		0.360594	0.324737
MAP3K2	GC02M127780	10746	mitogen-activated protein kinase kinase kinase 2	The protein encoded by this gene is a member of serine/threonine protein kinase family. This kinase preferentially activates other kinases involved in the MAP kinase signaling pathway. This kinase has been shown to directly phosphorylate and activate Ikappa B kinases, and thus plays a role in NF-kappa B signaling pathway. This kinase has also been found to bind and activate protein kinase C-relat…	434.077	390.945	328.988	-1.31633	-2.91225	0.161052	0.00843215			↓		0	0	0	0	0	0	1	0	0	0	0	0	0	0	0	0	0	0	0		0.133138	0.301074
CXCR4	GC02M136588	7852	chemokine (C-X-C motif) receptor 4	This gene encodes a CXC chemokine receptor specific for stromal cell-derived factor-1. The protein has 7 transmembrane regions and is located on the cell surface. It acts with the CD4 protein to support HIV entry into cells and is also highly expressed in breast cancer cells. Mutations in this gene have been associated with WHIM (warts, hypogammaglobulinemia, infections, and myelokathexis) syndro…	6643.59	7414.55	7907.28	2.10934	3.0115	0.189622	0.0197516			↑		1	1	1	0	0	0	1	1	0	0	0	0	0	0	0	0	0	1	1		0.164369	-0.291368
CENPO	GC02P024869	79172	centromere protein O	CENPO is a subunit of a CENPH (MIM 605607)-CENPI (MIM 300065)-associated centromeric complex that targets CENPA (MIM 117139) to centromeres and is required for proper kinetochore function and mitotic progression (Okada et al., 2006 [PubMed 16622420]).[supplied by OMIM]	108.416	127.708	155.183	1.27778	2.70983	0.251761	0.0107694			↑		0	0	0	0	0	0	0	0	0	0	0	0	0	0	0	0	0	0	0		0.83618	0.0592528
QPCT	GC02P037483	25797	glutaminyl-peptide cyclotransferase (glutaminyl cyclase)	This gene encodes human pituitary glutaminyl cyclase, which is responsible for the presence of pyroglutamyl residues in many neuroendocrine peptides. The amino acid sequence of this enzyme is 86% identical to that of bovine glutaminyl cyclase. [provided by RefSeq]	855.37	741.208	709.238	-2.12717	-3.08662	0.154461	0.0165668			↓		0	0	0	0	0	0	0	0	0	0	0	0	0	0	0	0	0	0	0		0.146831	-0.437354
SCN10A	GC03M038713	6336	sodium channel, voltage-gated, type X, alpha subunit	Voltage-gated sodium channels are integral membrane glycoproteins that are responsible for the initial rising phase of action in most excitable cells. They are composed of a large alpha subunit that may be associated with one or more smaller beta subunits. Sodium channels can be differentiated by their primary structure, kinetics, and relative sensitivity to the neurotoxin tetrodotoxin (TTX). Sod…	206.539	286.356	251.843	3.45289	1.84592	0.01106	0.122843		↑			0	0	0	0	0	0	0	0	0	0	0	0	0	0	0	0	0	0	0		0.410402	0.237902
CDCP1	GC03M045098	64866	CUB domain containing protein 1	The protein encoded by this gene is a transmembrane protein containing three extracellular CUB domains. This protein is found to be overexpressed in colon and lung cancers. Its expression level is correlated with the metastatic ability of carcinoma cells. This protein is located on the cell surface. It has been shown to be tyrosine phosphorylated in a cancer cell line. Alternatively spliced trans…	82.9804	70.7951	53.8969	-1.0022	-2.68625	0.264091	0.0264113			↓		0	0	0	0	0	0	0	0	0	0	0	0	0	0	0	0	0	0	0		0.340263	-0.311351
ACOX2	GC03M058465	8309	acyl-Coenzyme A oxidase 2, branched chain	The product of this gene belongs to the acyl-CoA oxidases family. It encodes the branched-chain acyl-CoA oxidase which is involved in the degradation of long branched fatty acids and bile acid intermediates in peroxisomes. Deficiency of this enzyme results in the accumulation of branched fatty acids and bile acid intermediates, and may lead to Zellweger syndrome, severe mental retardation and dea…	89.024	57.7227	54.6938	-2.63958	-2.96667	0.0358245	0.0137079		↓	↓		0	0	0	0	0	0	0	0	0	0	0	1	0	0	0	0	0	0	0		0.533997	-0.338252
STAB1	GC03P052504	23166	stabilin 1	This gene encodes a large, transmembrane receptor protein which may function in angiogenesis, lymphocyte homing, cell adhesion, or receptor scavenging. The protein contains 7 fasciclin, 16 epidermal growth factor (EGF)-like, and 2 laminin-type EGF-like domains as well as a C-type lectin-like hyaluronan-binding Link module. The protein is primarily expressed on sinusoidal endothelial cells of live…	2670.43	2268.19	2084.94	-2.89017	-3.31031	0.0126519	0.000743597		↓	↓		0	0	1	0	0	0	0	1	0	0	0	0	0	0	0	0	0	1	1		0.795273	0.0624414
SPON2	GC04M001150	10417	spondin 2, extracellular matrix protein		1299.16	1694.25	1548.01	4.4069	2.82389	0.0334086	0.0459383		↑	↑		1	1	0	0	0	0	0	0	0	0	0	0	0	0	0	0	0	0	0		0.776034	-0.0980892
C4orf18	GC04M159265	51313	chromosome 4 open reading frame 18		409.132	333.27	311.223	-2.49578	-2.80975	0.0272539	0.0131659			↓		0	0	0	0	0	0	0	0	0	0	0	0	0	0	0	0	0	0	0		0.671069	-0.133003
ACSL1	GC04M185914	2180	acyl-CoA synthetase long-chain family member 1	The protein encoded by this gene is an isozyme of the long-chain fatty-acid-coenzyme A ligase family. Although differing in substrate specificity, subcellular localization, and tissue distribution, all isozymes of this family convert free long-chain fatty acids into fatty acyl-CoA esters, and thereby play a key role in lipid biosynthesis and fatty acid degradation. [provided by RefSeq]	2035.57	1696.32	1983.18	-3.12184	-0.808458	0.0213895	0.403375		↓			0	0	0	0	0	0	0	0	0	0	0	1	0	0	0	0	0	0	0		0.209576	-0.432137
KLKB1	GC04P187385	3818	kallikrein B, plasma (Fletcher factor) 1	Plasma prekallikrein is a glycoprotein that participates in the surface-dependent activation of blood coagulation, fibrinolysis, kinin generation and inflammation. It is synthesized in the liver and secreted into the blood as a single polypeptide chain. Plasma prekallikrein is converted to plasma kallikrein by factor XIIa by the cleavage of an internal Arg-Ile bond. Plasma kallikrein therefore is…	73.8751	82.1124	116.888	0.672703	3.017	0.542237	0.00244773			↑		0	0	1	0	0	0	0	1	0	0	0	0	0	0	0	0	0	0	1		0.279112	-0.414641
RIOK2	GC05M096524	55781	RIO kinase 2 (yeast)		518.055	492.817	425.798	-0.665246	-2.50585	0.510229	0.0171227			↓		0	0	0	0	0	0	0	0	0	0	0	0	0	0	0	0	0	0	0		0.0929366	0.378881
ST8SIA4	GC05M100171	7903	ST8 alpha-N-acetyl-neuraminide alpha-2,8-sialyltransferase 4	The protein encoded by this gene catalyzes the polycondensation of alpha-2,8-linked sialic acid required for the synthesis of polysialic acid, a modulator of the adhesive properties of neural cell adhesion molecule (NCAM1). The encoded protein, which is a member of glycosyltransferase family 29, is a type II membrane protein that may be present in the Golgi apparatus. Two transcript variants enco…	554.431	500.36	397.923	-1.38191	-3.54099	0.0730991	0.000384874			↓		0	0	0	0	0	0	0	0	0	0	0	0	0	0	0	0	0	0	0		0.362847	0.228147
GABRB2	GC05M160653	2561	gamma-aminobutyric acid (GABA) A receptor, beta 2	The gamma-aminobutyric acid (GABA) A receptor is a multisubunit chloride channel that mediates the fastest inhibitory synaptic transmission in the central nervous system. This gene encodes GABA A receptor, beta 2 subunit. It is mapped to chromosome 5q34 in a cluster comprised of genes encoding alpha 1 and gamma 2 subunits of the GABA A receptor. Alternative splicing of this gene generates 2 trans…	159.348	117.408	130.126	-2.55301	-1.86405	0.022511	0.0359198		↓			0	0	0	0	0	0	0	0	0	0	0	0	0	0	0	0	0	0	0		0.947694	0.0317474
GZMK	GC05P054355	3003	granzyme K (granzyme 3; tryptase II)	This gene product is a member of a group of related serine proteases from the cytoplasmic granules of cytotoxic lymphocytes. Cytolytic T lymphocytes (CTL) and natural killer (NK) cells share the remarkable ability to recognize, bind, and lyse specific target cells. They are thought to protect their host by lysing cells bearing on their surface 'nonself' antigens, usually peptides or proteins resu…	1700.01	2089.15	2161.72	3.53584	3.17942	0.0211178	0.0307609		↑	↑		0	0	0	0	0	0	0	0	0	0	0	0	0	0	0	0	0	0	0		0.506031	-0.179132
HIST1H3I	GC06M027947	8354	histone cluster 1, H3i	Histones are basic nuclear proteins that are responsible for the nucleosome structure of the chromosomal fiber in eukaryotes. Two molecules of each of the four core histones (H2A, H2B, H3, and H4) form an octamer, around which approximately 146 bp of DNA is wrapped in repeating units, called nucleosomes. The linker histone, H1, interacts with linker DNA between nucleosomes and functions in the co…	63.5697	39.3395	32.8235	-2.39864	-2.91957	0.0174455	0.0130715			↓		0	0	0	0	0	0	0	0	0	0	0	0	0	0	0	0	0	0	0		0.118646	-0.660032
HLA-DOB	GC06M032888	3112	major histocompatibility complex, class II, DO beta	HLA-DOB belongs to the HLA class II beta chain paralogues. This class II molecule is a heterodimer consisting of an alpha (DOA) and a beta chain (DOB), both anchored in the membrane. It is located in intracellular vesicles. DO suppresses peptide loading of MHC class II molecules by inhibiting HLA-DM. Class II molecules are expressed in antigen presenting cells (APC: B lymphocytes, dendritic cells…	673.088	738.49	821.254	1.3408	2.55281	0.26173	0.00513009			↑		1	1	0	0	0	0	0	0	0	0	0	0	0	0	0	0	0	0	0		0.530969	0.160848
FGD2	GC06P037081	221472	FYVE, RhoGEF and PH domain containing 2		363.649	306.365	291.896	-2.02046	-2.50254	0.0549831	0.0334828			↓		0	0	0	0	0	0	0	0	0	0	0	0	0	0	0	0	0	0	0		0.52338	0.208056
RNF146	GC06P127629	81847	ring finger protein 146		529.139	494.597	424.002	-0.90216	-2.78414	0.348835	0.0092658			↓		0	0	0	0	0	0	0	0	0	0	0	0	0	0	0	0	0	0	0		0.607049	0.122219
CREB5	GC07P028305	9586	cAMP responsive element binding protein 5	The product of this gene belongs to the CRE (cAMP response element)-binding protein family. Members of this family contain zinc-finger and bZIP DNA-binding domains. The encoded protein specifically binds to CRE as a homodimer or a heterodimer with c-Jun or CRE-BP1, and functions as a CRE-dependent trans-activator. Alternatively spliced transcript variants encoding different isoforms have been ide…	373.167	294.532	286.613	-2.7832	-2.98566	0.0383821	0.0203914		↓	↓		0	0	0	0	0	0	0	0	0	0	0	0	0	0	0	0	0	0	0		0.580561	-0.214192
IGFBP1	GC07P045894	3484	insulin-like growth factor binding protein 1	This gene is a member of the insulin-like growth factor binding protein (IGFBP) family and encodes a protein with an IGFBP domain and a thyroglobulin type-I domain. The protein binds both insulin-like growth factors (IGFs) I and II and circulates in the plasma. Binding of this protein prolongs the half-life of the IGFs and alters their interaction with cell surface receptors. [provided by RefSeq]	30.5344	38.1911	54.0026	0.893632	2.50581	0.422103	0.0358293			↑		0	0	0	0	0	0	0	0	0	0	0	0	0	0	0	0	0	0	0		0.618848	-0.225959
FKBP6	GC07P072078	8468	FK506 binding protein 6, 36kDa	The protein encoded by this gene is a member of the immunophilin protein family, which play a role in immunoregulation and basic cellular processes involving protein folding and trafficking. The protein may have cis-trans prolyl isomerase activity, and binds to clathrin heavy chain and heat shock protein 72. This gene is found to be deleted in Williams syndrome, and the orthologous gene in mouse …	128.88	91.5579	124.346	-2.56878	-0.509257	0.0099355	0.595009		↓			0	0	0	0	0	0	0	0	0	0	0	0	0	0	0	0	0	0	0		0.981583	-0.0102541
CLU	GC08M027510	1191	clusterin		1071.58	856.043	969.391	-3.46106	-1.8096	0.030403	0.0710579		↓			1	1	1	0	1	1	0	1	1	1	1	0	1	1	1	1	1	0	1		0.467466	0.219758
ZNF250	GC08M146078	58500	zinc finger protein 250		120.935	113.18	88.8263	-0.515701	-2.55117	0.594144	0.0201755			↓		0	0	0	0	0	0	0	0	0	0	0	0	0	0	0	0	0	0	0		0.623125	0.166513
E2F5	GC08P086276	1875	E2F transcription factor 5, p130-binding	The protein encoded by this gene is a member of the E2F family of transcription factors. The E2F family plays a crucial role in the control of cell cycle and action of tumor suppressor proteins and is also a target of the transforming proteins of small DNA tumor viruses. The E2F proteins contain several evolutionarily conserved domains that are present in most members of the family. These domains…	113.174	155.26	158.091	2.60578	2.48697	0.0206916	0.0191243		↑			0	0	0	0	0	0	0	0	0	0	0	0	0	0	0	0	0	0	0		0.470883	0.240452
TBC1D2	GC09M100001	55357	TBC1 domain family, member 2		278.043	241.473	216.639	-1.5249	-2.6384	0.0757268	0.00640954			↓		0	0	0	0	0	0	0	0	0	0	0	0	0	0	0	0	0	0	0		0.798729	0.0644377
SLC2A6	GC09M135326	11182	solute carrier family 2 (facilitated glucose transporter), member 6	Hexose transport into mammalian cells is catalyzed by a family of membrane proteins, including SLC2A6, that contain 12 transmembrane domains and a number of critical conserved residues.[supplied by OMIM]	697.627	698.886	858.657	0.0260305	2.70301	0.984548	0.0267161			↑		0	0	0	0	0	0	0	0	0	0	0	0	0	0	0	0	0	0	0		0.913182	-0.0327215
TRPC5	GC0XM110823	7224	transient receptor potential cation channel, subfamily C, member 5		23.2981	46.3041	29.4574	2.67917	0.662822	0.00518988	0.469036		↑			0	0	0	0	0	0	0	0	0	0	0	0	0	0	0	0	0	0	0		0.245652	-0.406164
AMOT	GC0XM111823	154796	angiomotin	This gene belongs to the motin family of angiostatin binding proteins characterized by conserved coiled-coil domains and C-terminal PDZ binding motifs. The encoded protein is expressed predominantly in endothelial cells of capillaries as well as larger vessels of the placenta where it may mediate the inhibitory effect of angiostatin on tube formation and the migration of endothelial cells toward …	57.2409	69.6444	96.2021	1.11621	3.13327	0.262179	0.0263323			↑		0	0	0	0	0	0	0	0	0	0	0	0	0	0	0	0	0	0	0		0.0989591	-0.429876
TLR8	GC0XP012834	51311	toll-like receptor 8	The protein encoded by this gene is a member of the Toll-like receptor (TLR) family which plays a fundamental role in pathogen recognition and activation of innate immunity. TLRs are highly conserved from Drosophila to humans and share structural and functional similarities. They recognize pathogen-associated molecular patterns (PAMPs) that are expressed on infectious agents, and mediate the prod…	1261.72	1123.01	1003.72	-1.86663	-2.90584	0.126199	0.0125192			↓		1	1	1	1	1	1	1	1	1	1	1	0	1	1	0	1	0	1	1		0.464211	0.218923
GDF2	GC10M048033	2658	growth differentiation factor 2	The protein encoded by this gene is a member of the bone morphogenetic protein (BMP) family and the TGF-beta superfamily. This group of proteins is characterized by a polybasic proteolytic processing site which is cleaved to produce a mature protein containing seven conserved cysteine residues. The members of this family are regulators of cell growth and differentiation in both embryonic and adul…	149.199	114.072	98.0855	-2.19651	-3.37288	0.143959	0.0281324			↓		0	0	0	0	0	0	0	0	0	0	0	0	0	0	0	0	0	0	0		0.177324	-0.471837
FRAT2	GC10M099082	23401	frequently rearranged in advanced T-cell lymphomas 2	The protein encoded by this intronless gene belongs to the GSK-3-binding protein family. Studies show that this protein plays a role as a positive regulator of the WNT signaling pathway. It may be upregulated in tumor progression. [provided by RefSeq]	1540.85	1335.66	1232.33	-2.35985	-3.55036	0.0708221	0.0100944			↓		0	0	0	0	0	0	0	0	0	0	0	0	0	0	0	0	0	0	0		0.24536	0.256214
RRP12	GC10M099107	23223	ribosomal RNA processing 12 homolog (S. cerevisiae)		162.547	115.177	112.748	-2.87993	-2.75507	0.0029598	0.0271093		↓	↓		0	0	0	0	0	0	0	0	0	0	0	0	0	0	0	0	0	0	0		0.438987	0.400144
C10orf92	GC10M134471	54777	chromosome 10 open reading frame 92		50.5752	25.7678	41.4912	-2.78506	-0.532111	0.00903185	0.544413		↓			0	0	0	0	0	0	0	0	0	0	0	0	0	0	0	0	0	0	0		0.438971	-0.366808
SCD	GC10P102096	6319	stearoyl-CoA desaturase (delta-9-desaturase)	Stearoyl-CoA desaturase (SCD; EC 1.14.99.5) is an iron-containing enzyme that catalyzes a rate-limiting step in the synthesis of unsaturated fatty acids. The principal product of SCD is oleic acid, which is formed by desaturation of stearic acid. The ratio of stearic acid to oleic acid has been implicated in the regulation of cell growth and differentiation through effects on cell membrane fluidi…	125.682	168.915	147.246	2.54123	0.81925	0.0212989	0.465127		↑			0	0	0	0	0	0	0	0	0	0	0	1	0	0	0	0	0	0	0		0.212493	-0.492533
CTSD	GC11M001730	1509	cathepsin D	This gene encodes a lysosomal aspartyl protease composed of a dimer of disulfide-linked heavy and light chains, both produced from a single protein precursor. This proteinase, which is a member of the peptidase C1 family, has a specificity similar to but narrower than that of pepsin A. Transcription of this gene is initiated from several sites, including one which is a start site for an estrogen-…	1162.85	1083.5	969.087	-1.12146	-2.6198	0.0534969	0.00773332			↓		0	0	0	0	0	0	0	0	0	0	0	0	0	0	0	0	0	0	0		0.980934	-0.00695224
CDKN1C	GC11M002861	1028	cyclin-dependent kinase inhibitor 1C (p57, Kip2)	The protein encoded by this gene is a tight-binding, strong inhibitor of several G1 cyclin/Cdk complexes and a negative regulator of cell proliferation. Mutations in this gene are implicated in sporadic cancers and Beckwith-Wiedemann syndorome, suggesting that this gene is a tumor suppressor candidate. Three transcript variants encoding two different isoforms have been found for this gene. [provi…	509.275	551.996	750.041	1.08668	4.67377	0.297666	0.000417287			↑		0	0	0	0	0	0	0	0	0	0	0	0	0	0	0	0	0	0	0		0.579359	0.200941
OR51E2	GC11M004657	81285	olfactory receptor, family 51, subfamily E, member 2	Olfactory receptors interact with odorant molecules in the nose, to initiate a neuronal response that triggers the perception of a smell. The olfactory receptor proteins are members of a large family of G-protein-coupled receptors (GPCR) arising from single coding-exon genes. Olfactory receptors share a 7-transmembrane domain structure with many neurotransmitter and hormone receptors and are resp…	48.9047	23.8553	29.9392	-2.86749	-2.14694	0.0157719	0.110016		↓			0	0	0	0	0	0	0	0	0	0	0	0	0	0	0	0	0	0	0		0.440511	0.188141
PRG3	GC11M056900	10394	proteoglycan 3		69.1653	101.514	110.004	2.53542	3.52539	0.00721588	0.00104271		↑	↑		1	1	0	0	0	0	0	0	0	0	0	1	0	0	0	0	0	0	0		0.678797	-0.151793
POU2AF1	GC11M110728	5450	POU class 2 associating factor 1		1216.19	1363.78	1640.37	1.85972	4.21636	0.224706	0.00749706			↑		1	1	0	0	0	0	0	0	0	0	0	0	0	0	0	0	1	0	0		0.67231	-0.164366
CRYAB	GC11M111284	1410	crystallin, alpha B	Crystallins are separated into two classes: taxon-specific, or enzyme, and ubiquitous. The latter class constitutes the major proteins of vertebrate eye lens and maintains the transparency and refractive index of the lens. Since lens central fiber cells lose their nuclei during development, these crystallins are made and then retained throughout life, making them extremely stable proteins. Mammal…	89.2202	70.7542	45.6616	-1.49098	-3.72264	0.199998	0.00737244			↓		0	0	0	0	0	0	0	0	0	0	0	0	0	0	0	0	0	0	0		0.581503	-0.143984
SLC17A6	GC11P022316	57084	solute carrier family 17 (sodium-dependent inorganic phosphate cotransporter), member 6		22.0564	24.5454	41.9493	0.336431	2.51521	0.677041	0.00427952			↑		0	0	0	0	0	0	0	0	0	0	0	0	0	0	0	0	0	0	0		0.427146	-0.510869
MS4A3	GC11P059580	932	membrane-spanning 4-domains, subfamily A, member 3 (hematopoietic cell-specific)	This gene encodes a member of the membrane-spanning 4A gene family. Members of this protein family are characterized by common structural features and similar intron/exon splice boundaries and display unique expression patterns among hematopoietic cells and nonlymphoid tissues. This family member likely plays a role in signal transduction and may function as a subunit associated with receptor com…	1385.87	1819.84	1630.68	4.56635	1.22296	0.043516	0.45999		↑			0	0	0	0	0	0	0	0	0	0	0	0	0	0	0	0	0	0	0		0.139898	-0.915899
TNFRSF1A	GC12M006308	7132	tumor necrosis factor receptor superfamily, member 1A	The protein encoded by this gene is a member of the TNF-receptor superfamily. This protein is one of the major receptors for the tumor necrosis factor-alpha. This receptor can activate NF-kappaB, mediate apoptosis, and function as a regulator of inflammation. Antiapoptotic protein BCL2-associated athanogene 4 (BAG4/SODD) and adaptor proteins TRADD and TRAF2 have been shown to interact with this r…	2219.54	2080.65	1873.23	-1.12663	-2.88697	0.280946	0.0120969			↓		0	0	1	1	0	0	1	1	0	0	0	1	0	0	0	0	0	0	1		0.87673	-0.0327461
TUBA1A	GC12M047865	7846	tubulin, alpha 1a	Microtubules of the eukaryotic cytoskeleton perform essential and diverse functions and are composed of a heterodimer of alpha and beta tubulins. The genes encoding these microtubule constituents belong to the tubulin superfamily, which is composed of six distinct families. Genes from the alpha, beta and gamma tubulin families are found in all eukaryotes. The alpha and beta tubulins represent the…	4049.35	3420.44	3939.53	-3.10771	0.257221	0.0231569	0.843291		↓			0	0	0	0	0	0	0	0	0	0	0	0	0	0	0	0	0	0	0		0.283743	0.236714
CLSTN3	GC12P007174	9746	calsyntenin 3		156.425	180.818	219.024	1.32469	2.68729	0.244721	0.0139089			↑		0	0	0	0	0	0	0	0	0	0	0	0	0	0	0	0	0	0	0		0.00354826	-0.721872
RPH3A	GC12P111692	22895	rabphilin 3A homolog (mouse)	Exocytosis of neurotransmitters and hormones is fundamental to synaptic neurotransmission and cell-cell communication. RAB3A (MIM 179390) is a small G protein that is thought to act at late stages of exocytosis, and RPH3A is a RAB3A effector (Lin et al., 2007 [PubMed 17149709]).[supplied by OMIM]	458.375	387.052	342.39	-2.14114	-3.25753	0.0222589	0.0111573			↓		0	0	0	0	0	0	0	0	0	0	0	0	0	0	0	0	0	0	0		0.312417	0.350038
PEBP1	GC12P117058	5037	phosphatidylethanolamine binding protein 1		1107.47	1243.25	1366.33	1.8491	3.16356	0.108601	0.0214846			↑		0	0	0	0	0	0	0	0	0	0	0	0	0	0	0	0	0	0	0		0.321937	0.153756
CYSLTR2	GC13P048178	57105	cysteinyl leukotriene receptor 2	The cysteinyl leukotrienes LTC4, LTD4, and LTE4 are important mediators of human bronchial asthma. Pharmacologic studies have determined that cysteinyl leukotrienes activate at least 2 receptors, the protein encoded by this gene and CYSLTR1. This encoded receptor is a member of the superfamily of G protein-coupled receptors. It seems to play a major role in endocrine and cardiovascular systems. […	117.556	78.0959	104.271	-2.89082	-0.911548	0.0423998	0.515256		↓			1	1	0	0	0	0	0	0	0	0	0	0	0	0	0	0	0	0	0		0.574077	0.284466
ZNF219	GC14M020628	51222	zinc finger protein 219		172.266	182.595	239.452	0.544159	2.94106	0.640493	0.0141846			↑		0	0	0	0	0	0	0	0	0	0	0	0	0	0	0	0	0	0	0		0.0104464	0.660671
NFKBIA	GC14M034940	4792	nuclear factor of kappa light polypeptide gene enhancer in B-cells inhibitor, alpha	NFKB1 (MIM 164011) or NFKB2 (MIM 164012) is bound to REL (MIM 164910), RELA (MIM 164014), or RELB (MIM 604758) to form the NFKB complex. The NFKB complex is inhibited by I-kappa-B proteins (NFKBIA or NFKBIB, MIM 604495), which inactivate NF-kappa-B by trapping it in the cytoplasm. Phosphorylation of serine residues on the I-kappa-B proteins by kinases (IKBKA, MIM 600664, or IKBKB, MIM 603258) mar…	7411.36	8520.61	8853.18	2.69673	3.04665	0.156867	0.0379795			↑		0	1	0	1	0	0	1	0	0	0	0	0	0	0	0	0	0	0	0		0.0105149	-0.606579
MFGE8	GC15M087243	4240	milk fat globule-EGF factor 8 protein		105.885	67.2042	79.274	-3.01429	-1.73018	0.0186321	0.143473		↓			0	0	0	0	0	0	0	0	0	0	0	0	0	0	0	0	0	0	0		0.589834	0.300923
AQP9	GC15P056217	366	aquaporin 9	The aquaporins are a family of water-selective membrane channels. The protein encoded by this gene allows passage of a wide variety of noncharged solutes. It stimulates urea transport and osmotic water permeability; there are contradicting reports about its role in providing glycerol permeability. The encoded protein may also play a role in specialized leukocyte functions such as immunological re…	1721.04	1303.24	1531.57	-4.62172	-1.13462	0.0404333	0.595881		↓			1	1	0	0	0	0	0	0	0	0	0	0	0	0	0	0	0	0	0		0.940383	-0.032203
NOD2	GC16P049289	64127	nucleotide-binding oligomerization domain containing 2	This gene is a member of the Nod1/Apaf-1 family and encodes a protein with two caspase recruitment (CARD) domains and six leucine-rich repeats (LRRs). The protein is primarily expressed in the peripheral blood leukocytes. It plays a role in the immune response to intracellular bacterial lipopolysaccharides (LPS) by recognizing the muramyl dipeptide (MDP) derived from them and activating the NFKB …	909.609	735.228	726.219	-3.17819	-3.03662	0.0288067	0.00170207		↓	↓		0	0	1	1	0	0	1	0	0	0	0	0	0	0	0	0	0	1	0		0.989952	0.00267325
ASGR2	GC17M006945	433	asialoglycoprotein receptor 2	This cell surface receptor binds to galactose-terminated glycoproteins. It transports these glycoproteins via a series of membrane vesicles and tubules to an acidic-sorting organelle where the receptor and ligand dissociates. Then the receptor is recycled back to the cell surface. There are four alternatively spliced transcript variants of this gene. [provided by RefSeq]	1451.49	1194.08	1118.22	-3.18094	-3.57445	0.0115202	0.00590264		↓	↓		0	0	0	0	0	0	0	0	0	0	0	0	0	0	0	0	0	0	0		0.536004	-0.235343
KRT32	GC17M036870	3882	keratin 32	The protein encoded by this gene is a member of the keratin gene family. As a type I hair keratin, it is an acidic protein which heterodimerizes with type II keratins to form hair and nails. The type I hair keratins are clustered in a region of chromosome 17q12-q21 and have the same direction of transcription. [provided by RefSeq]	94.3006	59.7844	59.3658	-2.8452	-2.65936	0.00452804	0.00727315		↓	↓		0	0	0	0	0	0	0	0	0	0	0	0	0	0	0	0	0	0	0		0.790377	0.150031
JUP	GC17M037164	3728	junction plakoglobin	This gene encodes a major cytoplasmic protein which is the only known constituent common to submembranous plaques of both desmosomes and intermediate junctions. This protein forms distinct complexes with cadherins and desmosomal cadherins and is a member of the catenin family since it contains a distinct repeating amino acid motif called the armadillo repeat. Mutation in this gene has been associ…	219.665	275.239	287.962	2.39296	2.81262	0.0100273	0.015106			↑		0	0	0	0	0	0	0	0	0	0	0	0	0	0	0	0	0	0	0		0.388517	-0.33308
KLHL11	GC17M037263	55175	kelch-like 11 (Drosophila)		34.1335	67.3559	42.1292	3.31662	0.582591	0.001489	0.550753		↑			0	0	0	0	0	0	0	0	0	0	0	0	0	0	0	0	0	0	0		0.0401073	-0.698112
STRA13	GC17M077569	201254	stimulated by retinoic acid 13 homolog (mouse)		332.901	337.009	408.109	0.144758	2.90632	0.888372	0.00643601			↑		0	0	0	0	0	0	0	0	0	0	0	0	0	0	0	0	0	0	0		0.879844	0.0479693
SOCS7	GC17P033761	30837	suppressor of cytokine signaling 7		86.5114	77.063	55.2903	-0.754128	-2.92103	0.535464	0.00490913			↓		0	0	0	0	0	0	0	0	0	0	0	0	0	0	0	0	0	0	0		0.443529	-0.360592
SERPINB2	GC18P059705	5055	serpin peptidase inhibitor, clade B (ovalbumin), member 2		216.964	176.796	152.467	-1.9916	-3.08588	0.0837567	0.00997881			↓		0	0	0	0	0	0	0	0	0	0	0	0	0	0	0	0	0	0	0		0.716053	0.13252
ABHD8	GC19M017263	79575	abhydrolase domain containing 8	This gene is upstream of, and in a head-to-head orientation with the gene for the mitochondrial ribosomal protein L34. The predicted protein contains alpha/beta hydrolase fold and secretory lipase domains. [provided by RefSeq]	91.9137	73.8574	58.233	-1.4328	-2.52955	0.281066	0.0432029			↓		0	0	0	0	0	0	0	0	0	0	0	0	0	0	0	0	0	0	0		0.867537	-0.0726725
ZNF154	GC19M062900	7710	zinc finger protein 154		72.4671	97.5329	106.837	1.96621	2.59683	0.11374	0.00847821			↑		0	0	0	0	0	0	0	0	0	0	0	0	0	0	0	0	0	0	0		0.902439	0.0360784
CD79A	GC19P047073	973	CD79a molecule, immunoglobulin-associated alpha	The B lymphocyte antigen receptor is a multimeric complex that includes the antigen-specific component, surface immunoglobulin (Ig). Surface Ig non-covalently associates with two other proteins, Ig-alpha and Ig-beta, which are necessary for expression and function of the B-cell antigen receptor. This gene encodes the Ig-alpha protein of the B-cell antigen component. Alternatively spliced transcri…	911.803	1144.06	1149.01	3.5397	3.41013	0.0372158	0.00590499		↑	↑		1	1	1	0	1	1	0	0	1	1	1	0	0	0	1	0	0	0	0		0.771872	0.0659444
SIGLEC9	GC19P056319	27180	sialic acid binding Ig-like lectin 9		366.759	302.638	239.52	-2.26376	-4.38884	0.0796172	0.00172793			↓		0	0	0	0	0	0	0	0	0	0	0	0	0	0	0	0	0	0	0		0.879737	-0.0495629
SNF1LK	GC21M043658	150094	SNF1-like kinase		660.798	650.427	805.334	-0.224941	3.26505	0.898144	0.0199638			↑		0	0	0	0	0	0	1	0	0	0	0	0	0	0	0	0	0	0	0		0.112978	-0.507093
DGCR5	GC22P017347	26220	DiGeorge syndrome critical region gene 5 (non-coding)		86.5919	117.273	131.086	2.19755	2.57654	0.0726454	0.00920062			↑		0	0	0	0	0	0	0	0	0	0	0	0	0	0	0	0	0	0	0		0.0973886	-0.494195
TCN2	GC22P029327	6948	transcobalamin II; macrocytic anemia	This gene encodes a member of the vitamin B12-binding protein family. This family of proteins, alternatively referred to as R binders, is expressed in various tissues and secretions. This plasma protein binds cobalamin and mediates the transport of cobalamin into cells. This protein and other mammalian cobalamin-binding proteins, such as transcobalamin I and gastric intrisic factor, may have evol…	392.085	316.555	344.011	-2.5661	-1.25317	0.0165064	0.295247		↓			0	0	0	0	0	0	0	0	0	0	0	0	0	0	0	0	0	0	0		0.109443	-0.264004
HMOX1	GC22P034101	3162	heme oxygenase (decycling) 1	Heme oxygenase, an essential enzyme in heme catabolism, cleaves heme to form biliverdin, which is subsequently converted to bilirubin by biliverdin reductase, and carbon monoxide, a putative neurotransmitter. Heme oxygenase activity is induced by its substrate heme and by various nonheme substances. Heme oxygenase occurs as 2 isozymes, an inducible heme oxygenase-1 and a constitutive heme oxygena…	1680.93	1425.44	1739.79	-2.75336	0.254185	0.0375065	0.839049		↓			0	0	0	1	0	0	1	0	0	0	0	0	0	0	0	0	0	0	0		0.0626722	-0.426556
													37	57		12	13	10	5	4	4	8	7	4	4	4	5	3	3	3	3	3	4	7
													(summed up)
