# Supplementary material for: Integrative modeling of transcriptional regulation in response to antirheumatic therapy
Source: BMC Bioinformatics. 2009 Aug 24;10:262. doi: 10.1186/1471-2105-10-262 (PMC2757030; doi:10.1186/1471-2105-10-262)
Supplement: Additional file 3 — Overrepresented terms of the GO biological process ontology. P-values were computed for each GO term based on the hypergeometric distribution. Only functional categories with P-value < 0.01 and where at least 3 out of 83 genes are associated ("Count") are shown. [file 1471-2105-10-262-S3.xls]

## Sheet: RA_Etanercept_GOTerms
GO BP ID	GO Term	P-value	Expected Count	Count
GO:0006955	immune response	9.40043e-05	3.31689	12
GO:0002376	immune system process	0.000365226	4.41738	13
GO:0006952	defense response	0.000409473	2.78588	10
GO:0007249	I-kappaB kinase/NF-kappaB cascade	0.000681868	0.708013	5
GO:0002684	positive regulation of immune system process	0.000814452	0.423268	4
GO:0050778	positive regulation of immune response	0.000814452	0.423268	4
GO:0007243	protein kinase cascade	0.0011914	2.12404	8
GO:0006954	inflammatory response	0.00159706	1.72386	7
GO:0002682	regulation of immune system process	0.00161541	0.507922	4
GO:0050776	regulation of immune response	0.00161541	0.507922	4
GO:0051240	positive regulation of multicellular organismal process	0.00180446	0.523314	4
GO:0006631	fatty acid metabolic process	0.00267587	0.961974	5
GO:0016064	immunoglobulin mediated immune response	0.00522461	0.354006	3
GO:0019724	B cell mediated immunity	0.00522461	0.354006	3
GO:0002253	activation of immune response	0.00555042	0.361702	3
GO:0002449	lymphocyte mediated immunity	0.00903392	0.430964	3
GO:0006959	humoral immune response	0.00903392	0.430964	3
GO:0051707	response to other organism	0.00914337	0.82345	4
GO:0009611	response to wounding	0.00948591	2.38569	7
