# Supplementary material for: Integrative modeling of transcriptional regulation in response to antirheumatic therapy
Source: BMC Bioinformatics. 2009 Aug 24;10:262. doi: 10.1186/1471-2105-10-262 (PMC2757030; doi:10.1186/1471-2105-10-262)
Supplement: Additional file 5 — Zip-archived Cytoscape session file of the reconstructed GRN. The network model contains predicted regulatory interactions of genes responsive to etanercept therapy in RA. A simplified visualization of the network is shown in figure 3, while detail views are shown in figure 5. [file 1471-2105-10-262-S5.zip]

Archive with 1 entries (1 files):
- suppl_file_1.cys
