# Supplementary material for: Integrative modeling of transcriptional regulation in response to antirheumatic therapy
Source: BMC Bioinformatics. 2009 Aug 24;10:262. doi: 10.1186/1471-2105-10-262 (PMC2757030; doi:10.1186/1471-2105-10-262)
Supplement: Additional file 7 — Overrepresented binding sites for the benchmarking gene regulatory network. 10 transcription factors represented by 20 Transfac binding profiles were found to be enriched, providing 67 predicted TF-gene interactions in total. [file 1471-2105-10-262-S7.xls]

## Sheet: RA_Top50_TF
TF Name	Transfac ID	Official Full Name	P-value	Expected Count	Count
AP-1, c-Fos, c-Jun, FosB, Fra-1, JunB, JunD	V$AP1_01, V$AP1_C, V$AP1_Q2, V$AP1_Q4, V$AP1_Q6	jun oncogene	0.000297579	2.75422	10
STAT5B	V$STAT5B_01	signal transducer and activator of transcription 5B	0.000575614	0.686649	5
NF-AT, NF-AT1, NF-AT2, NF-AT3, NF-AT4	V$NFAT_Q6	nuclear factor of activated T-cells, cytoplasmic, calcineurin-dependent	0.00137289	1.2436	6
AML1a	V$AML1_01	runt-related transcription factor 1	0.00166814	2.84196	9
c-Rel, NF-kappaB, NF-kappaB1, NF-kappaB2, RelA	V$NFKB_C, V$NFKAPPAB_01, V$NFKAPPAB65_01, V$CREL_01	nuclear factor of kappa light polypeptide gene enhancer in B-cells	0.00230701	4.22289	11
TBP, TFIID	V$TBP_01, V$TATA_C, V$TATA_01	TATA box binding protein	0.00818581	2.96403	8
Bach1	V$BACH1_01	BTB and CNC homology 1, basic leucine zipper transcription factor 1	0.0160624	2.06757	6
HNF-1, HNF-1A	V$HNF1_01, V$HNF1_C	HNF1 homeobox A	0.0208315	1.59837	5
POU3F2	V$BRN2_01	POU class 3 homeobox 2	0.0356114	1.25123	4
Nkx3-1, Nkx3-1 v1, Nkx3-1 v2, Nkx3-1 v3, Nkx3-1 v4	V$NKX3A_01	NK3 homeobox 1	0.0379016	0.743869	3
					Σ=67
